# Supplementary material for: Antimicrobial Activity and Molecular Docking Studies of the Biotransformation of Diterpene Acanthoic Acid Using the Fungus Xylaria sp
Source: Antibiotics (Basel). 2023 Aug 18;12(8):1331. doi: 10.3390/antibiotics12081331 (PMC10451833; doi:10.3390/antibiotics12081331)
Supplement: Supplementary file 1 [file antibiotics-12-01331-s001.zip]

Archive with 1 entries (1 files):
- antibiotics-2510169-supplementary.pdf
